# Supplementary material for: Characterization of an NDM-5 carbapenemase-producing Escherichia coli ST156 isolate from a poultry farm in Zhejiang, China
Source: BMC Microbiol. 2019 Apr 25;19:82. doi: 10.1186/s12866-019-1454-2 (PMC6482550; doi:10.1186/s12866-019-1454-2)
Supplement: Supplementary file 2 — Table S4. The information for the blaNDM-harboring plasmids with complete sequences in China. (XLSX 20 kb) [file 12866_2019_1454_MOESM2_ESM.xlsx]

## Sheet: Sheet1
Table S4 The information for the blaNDM-harboring plasmids with complete sequences in China.
NDMs	plasmid name	strain name	host	accession number	length (bp)	source
blaNDM-1	pKSH203-NDM	Klebsiella pneumoniae strain KSH203	Klebsiella pneumoniae	CP034323	53144	Homo sapiens
blaNDM-1	pNDM1_EC14653	Enterobacter cloacae strain WCHECl-14653	Enterobacter cloacae	KP868647	109353	Homo sapiens
blaNDM-1	pYQ12450	Klebsiella pneumoniae strain KP-YQ13450	Klebsiella pneumoniae	KR059864	7865	Homo sapiens
blaNDM-1	pYQ13500-NDM	Enterobacter cloacae strain EC-YQ13500	Enterobacter cloacae	KR059865	54035	Homo sapiens
blaNDM-1	p1108-NDM	Escherichia coli strain 1108	Escherichia coli	MG825381	96688	chicken
blaNDM-1	pHNAH8I-NDM	Klebsiella pneumoniae strain AHM7C8I	Klebsiella pneumoniae	MH061195	160877	chicken
blaNDM-1	pHS36-NDM	Salmonella enterica subsp. enterica serovar Stanley strain LS001	Salmonella enterica subsp. enterica serovar Stanley	KU726616	137952	chicken
blaNDM-1	pSL131_IncA/C-IncX3	Salmonella enterica subsp. enterica serovar Lomita strain SL131	Salmonella enterica subsp. enterica serovar Lomita	MH105050	216895	fecal sample
blaNDM-1	pNDM1_LL34	Klebsiella pneumoniae strain WCHKP34	Klebsiella pneumoniae	CP025965	59730	Homo sapiens
blaNDM-1	p4	Klebsiella pneumoniae strain NUHL30457	Klebsiella pneumoniae	CP026590	49215	Homo sapiens
blaNDM-1	pNDM-HK	Escherichia coli strain HK-01	Escherichia coli	HQ451074	88803	Homo sapiens
blaNDM-1	JN377410	Acinetobacter baumannii ZW85-1	Acinetobacter baumannii	JN377410	48368	Homo sapiens
blaNDM-1	Pabca95	Acinetobacter pittii strain ABCA95	Acinetobacter pittii	JQ739157	6544	Homo sapiens
blaNDM-1	pM131_NDM1	Acinetobacter sp. M131	Acinetobacter sp.	JX072963	47271	Homo sapiens
blaNDM-1	NDM-1	Raoultella planticola strain RJA274	Raoultella planticola	KF877335	53134	Homo sapiens
blaNDM-1	pNDM-Iz4b	Acinetobacter lwoffii strain Iz4b	Acinetobacter lwoffii	KJ547696	46570	Homo sapiens
blaNDM-1	pNDM-US-2	Klebsiella pneumoniae strain ATCC BAA-2146	Klebsiella pneumoniae	KJ588779	140821	Homo sapiens
blaNDM-1	p3SP-NDM	Enterobacter aerogenes strain p3SP	Enterobacter aerogenes	KP900015	46570	Homo sapiens
blaNDM-1	pP10164-NDM	Leclercia adecarboxylata strain P10164	Leclercia adecarboxylata	KP900016	99276	Homo sapiens
blaNDM-1	pYNKP001-NDM	Raoultella ornithinolytica strain YNKP001	Raoultella ornithinolytica	KP900017	41190	Homo sapiens
blaNDM-1	p112298-NDM	Citrobacter freundii strain 112298	Citrobacter freundii	KP987216	53489	Homo sapiens
blaNDM-1	pNDM1_EClY2402	Enterobacter cloacae strain EClY2402	Enterobacter cloacae	KY399974	109361	Homo sapiens
blaNDM-1	pNDM1_EClY2403	Enterobacter cloacae strain EClY2403	Enterobacter cloacae	KY399975	109325	Homo sapiens
blaNDM-1	p505108-NDM	Cronobacter sakazakii strain 505108	Cronobacter sakazakii	KY978629	53793	Homo sapiens
blaNDM-1	pP10159-1	Citrobacter freundii strain P10159	Citrobacter freundii	MF072961	54034	Homo sapiens
blaNDM-1	pNDM-HK3694	Escherichia coli strain CRE3694	Escherichia coli	MH234505	53097	Homo sapiens
blaNDM-1	pNDM-BJ01	unknown	Acinetobacter lwoffii	NC_019268	47274	Homo sapiens
blaNDM-1	pNDM-BJ02	unknown	Acinetobacter lwoffii	NC_019281	46165	Homo sapiens
blaNDM-1	pKOX_NDM1	Klebsiella michiganensis strain E718	Klebsiella michiganensis	NC_021501	110781	Homo sapiens
blaNDM-1	pNDM-CWH001	Citrobacter freundii strain CWH001	Citrobacter freundii	CM008471	59399	Homo sapiens blood
blaNDM-1	p1002-NDM1	Escherichia coli strain Z1002	Escherichia coli	CP021206	111688	Homo sapiens blood
blaNDM-1	p2474-NDM1	Escherichia coli strain strain Z247	Escherichia coli	CP021210	75553	Homo sapiens blood
blaNDM-1	pKpNDM1	Raoultella planticola strain KpNDM1	Raoultella planticola	JX515588	277682	Homo sapiens blood
blaNDM-1	pKPN5047	Klebsiella pneumoniae strain KPN5047	Klebsiella pneumoniae	KC311431	54035	Homo sapiens blood
blaNDM-1	pNDM-AP	unknown	Acinetobacter pittii	KJ003839	39364	Homo sapiens blood
blaNDM-1	pNDM-KP14003	Klebsiella pneumoniae strain KP14003	Klebsiella pneumoniae	QUXC02000109	60125	Homo sapiens blood
blaNDM-1	pXM1	Acinetobacter pittii strain XM1570	Acinetobacter pittii	NZ_CM001802	47274	Homo sapiens expectorate sputum culture
blaNDM-1	pK516_NDM1	Klebsiella michiganensis strain K516	Klebsiella michiganensis	CP022350	106140	Homo sapiens feces
blaNDM-1	pNDM1_020049	Klebsiella pneumoniae strain SCKP020049	Klebsiella pneumoniae	CP028786	54035	Homo sapiens pus
blaNDM-1	pNDM1_095845	Klebsiella pneumoniae strain WCHKP095845	Klebsiella pneumoniae	CP031884	105259	Homo sapiens sputum
blaNDM-1	pNDM-GJ01	Acinetobacter towneri strain G165	Acinetobacter towneri	KT965092	30293	Homo sapiens stool culture
blaNDM-1	pNDM-GJ02	Acinetobacter towneri strain G295	Acinetobacter towneri	KT965093	62011	Homo sapiens stool culture
blaNDM-1	pNDM-HF727	Enterobacter cloacae strain CRE727	Enterobacter cloacae	KF976405	54035	Homo sapiens urine
blaNDM-1	pNDM-ECN49	Enterobacter cloacae strain ECN49	Enterobacter cloacae	KP765744	53428	hospital
blaNDM-1	pNDM1_010034	Acinetobacter sp. WCHAc010034	Acinetobacter sp.	CP032278	49649	hospital sewage
blaNDM-1	pEcNDM1	Escherichia coli strain EcNDM1	Escherichia coli	JX469383	58228	patient
blaNDM-1	pK518_NDM1	Klebsiella michiganensis strain K518	Klebsiella michiganensis	CP023187	106579	patient
blaNDM-1	p3-NDM	Klebsiella oxytoca strain pKOX3	Klebsiella oxytoca	KY913899	55246	patient urine
blaNDM-1	pNDM-AB	Acinetobacter baumannii strain GF216	Acinetobacter baumannii	KC503911	47098	pig lung
blaNDM-1	p1540-2	Escherichia coli strain CRE1540	Escherichia coli	NZ_CP019053	155802	rectal Swab
blaNDM-1	pNDM1_010045	Acinetobacter sp. WCHA45	Acinetobacter sp	CP028560	190170	sewage
blaNDM-1	pNDM1_010005	Acinetobacter sp. WCHAc010005	Acinetobacter sp	CP032132	39357	sewage
blaNDM-1	pNDM1_010052	Acinetobacter sp. WCHAc010052	Acinetobacter sp.	CP032142	39365	sewage
blaNDM-1	pNDM1_010055	Acinetobacter sp. WCHA55	Acinetobacter sp	CP032284	71326	sewage
blaNDM-1	pC1394	Vibrio alginolyticus strain Vb1394	Vibrio alginolyticus	MH457126	167140	shrimp
blaNDM-1	pNDM-WS2	Acinetobacter calcoaceticus strain NDM-WS2	Acinetobacter calcoaceticus	NC_024959	13940	soil
blaNDM-1	pNDM-WS1	Acinetobacter junii strain NDM-WS1	Acinetobacter junii strain NDM-WS1	NC_024999	13940	soil
blaNDM-1	pNDM-EcHK001	Enterobacter hormaechei strain EcHK001	Enterobacter hormaechei	NZ_CM008823	54035	sputum
blaNDM-1	pNDM-HN380	Klebsiella pneumoniae strain CRE380	Klebsiella pneumoniae	NC_019162	54035	stool
blaNDM-1	pKP04NDM	Klebsiella pneumoniae strain KP04	Klebsiella pneumoniae	KU314941	54034	urine
blaNDM-1	pAB_D499	Acinetobacter pittii strain D499	Acinetobacter pittii	NZ_AGFH01000030	47101	unknown
blaNDM-1	pNDM-BTR	unknown	Escherichia coli	KF534788	59400	unknown
blaNDM-1	pRJF866	Klebsiella pneumoniae strain RJF866	Klebsiella pneumoniae	KF732966	110786	unknown
blaNDM-1	pHNEC55	Escherichia coli strain HNEC55	Escherichia coli	KT879914	81498	unknown
blaNDM-1	pB557-NDM	Enterobacter cloacae strain B557	Enterobacter cloacae	KX786648	141647	unknown
blaNDM-1	pNDM-BJ03	Enterobacter cloacae strain hhy03	Enterobacter cloacae	MF415608	60125	unknown
blaNDM-1	pHNSD133T1	Escherichia coli strain SDX5C133	Escherichia coli	MG196293	129713	unknown
blaNDM-1	p2055-IMP	Providencia rettgeri strain 2055	Providencia rettgeri	MH882484	41936	unknown
blaNDM-5	pL37-3	Escherichia coli L37	Escherichia coli	CP034591	45650	anus swab
blaNDM-5	pL41-1-4	Escherichia coli L41-1	Escherichia coli	CP034730	46238	anus swab
blaNDM-5	pL65-9	Escherichia coli L65	Escherichia coli	CP034744	46161	anus swab
blaNDM-5	pL100-4	Escherichia coliL100	Escherichia coli	CP034748	46261	anus swab
blaNDM-5	pTB203	Escherichia coli strain ECCRA-119	Escherichia coli	CP029245	46161	broiler chicken
blaNDM-5	pVH1	Escherichia coli VH1	Escherichia coli	CP028705	46161	cucumber
blaNDM-5	pEC1107-NDM-116K	Escherichia coli EC1107	Escherichia coli	MG601057	116042	food
blaNDM-5	pL53-4	Escherichia coli strain L53	Escherichia coli	CP034737	46259	goose farm
blaNDM-5	pZSH6-blaNDM-5	Escherichia coli strain ZSH6	Escherichia coli	CM010659	46161	Homo sapiens
blaNDM-5	unnamed2	Klebsiella pneumoniae subsp. pneumoniae strain NUHL24835	Klebsiella pneumoniae	CP014006	46161	Homo sapiens
blaNDM-5	pNDM5_020007	Escherichia coli SCEC020007	Escherichia coli	CP025626	144225	Homo sapiens
blaNDM-5	pNDM5_020042	Enterobacter hormaechei SCEH020042	Enterobacter hormaechei	CP028536	45048	Homo sapiens
blaNDM-5	pNDM5_020046	Klebsiella pneumoniae SCKP020046	Klebsiella pneumoniae subsp. pneumoniae	CP028781	159394	Homo sapiens
blaNDM-5	pNDM5_020038	Enterobacter hormaechei WCHEH020038	Enterobacter hormaechei	CP031725	46161	Homo sapiens
blaNDM-5	pNDM5_020001	Escherichia coli SCEC020001	Escherichia coli	CP032424	46161	Homo sapiens
blaNDM-5	pNDM5_020022	Escherichia coli SCEC020022	Escherichia coli	CP032889	46161	Homo sapiens
blaNDM-5	pNDM5_020031	Escherichia coli WCHEC020031	Escherichia coli	CP033399	46161	Homo sapiens
blaNDM-5	pEc1929	Escherichia coli strain 1929	Escherichia coli	KT824791	46164	Homo sapiens
blaNDM-5	unnamed3	Escherichia coli strain CH613_eco	Escherichia coli	MCRE01000004	124845	Homo sapiens
blaNDM-5	pBJ114-46	unknown	Escherichia coli	MF679143	46161	Homo sapiens
blaNDM-5	pBJ114T-190	unknown	Escherichia coli	MF679147	190564	Homo sapiens
blaNDM-5	pNDM-HK3871	Escherichia coli CRE3871	Escherichia coli	MH234497	46161	Homo sapiens
blaNDM-5	pNDM-HK3855	Escherichia coli CRE3855	Escherichia coli	MH234498	46161	Homo sapiens
blaNDM-5	pNDM-HK3836	Escherichia coli CRE3836	Escherichia coli	MH234499	47849	Homo sapiens
blaNDM-5	pNDM-HK3819	Klebsiella pneumoniae CRE3819	Klebsiella pneumoniae	MH234500	46161	Homo sapiens
blaNDM-5	pNDM-HK3816	Klebsiella pneumoniae CRE3816	Klebsiella pneumoniae	MH234501	46161	Homo sapiens
blaNDM-5	pNDM-HK3774	Escherichia coli CRE3774	Escherichia coli	MH234502	45547	Homo sapiens
blaNDM-5	pNDM-HK3712	Escherichia coli CRE3712	Escherichia coli	MH234503	46161	Homo sapiens
blaNDM-5	pNDM-HK3706	Klebsiella pneumoniae CRE3706	Klebsiella pneumoniae	MH234504	46161	Homo sapiens
blaNDM-5	pNDM-HK3473	Enterobacter cloacae CRE3473	Enterobacter cloacae	MH234506	46161	Homo sapiens
blaNDM-5	pNDM-HK3218	Escherichia coli CRE3218	Escherichia coli	MH234507	46161	Homo sapiens
blaNDM-5	pNDM-HK2998	Klebsiella pneumoniae CRE2998	Klebsiella pneumoniae	MH234508	46161	Homo sapiens
blaNDM-5	pNDM-HK2967	Escherichia coli CRE2967	Escherichia coli	MH234509	47474	Homo sapiens
blaNDM-5	pTBCZNDM01	Klebsiella pneumoniae CZPF140026	Klebsiella pneumoniae	MH107030	52184	Homo sapiens blood
blaNDM-5	pK516_NDM5	Klebsiella michiganensis K516	Klebsiella michiganensis	CP022351	46149	Homo sapiens feces
blaNDM-5	pNDM5-L241	Morganella morganii L241	Morganella morganii	CP033057	46161	Homo sapiens feces
blaNDM-5	pEC463-NDM5	Escherichia coli EC463	Escherichia coli	MG545911	46145	Homo sapiens patient blood
blaNDM-5	p1493-2	Escherichia coli CRE1493	Escherichia coli	CP019073	46145	Homo sapiens rectal swab
blaNDM-5	pNDM5_005237	Escherichia coli WCHEC005237	Escherichia coli	CP026577	46161	Homo sapiens rectal swab
blaNDM-5	pNDM5_005784	Escherichia coli WCHEC005784	Escherichia coli	CP028577	46161	Homo sapiens rectal swab
blaNDM-5	pNDM5-SSH006	Salmonella enterica SSH006	Salmonella enterica subsp. enterica serovar	CM007781	46253	Homo sapiens stool
blaNDM-5	unnamed2	Salmonella enterica 81741	Salmonella enterica	CP019444	84565	Homo sapiens stool
blaNDM-5	pNDM-QD28	Escherichia coli QD28	Escherichia coli	KU167608	46161	Neonatal patient
blaNDM-5	pNDM-QD29	Escherichia coli QD29	Escherichia coli	KU167609	46161	Neonatal patient
blaNDM-5	pK518_NDM5	Klebsiella michiganensis K518	Klebsiella michiganensis	CP023188	46146	patient
blaNDM-5	pLZ135-NDM	unknown	Escherichia coli	MF353156	90845	patient
blaNDM-5	pNDM5_WCHEC0215	Escherichia coli WCHEC0215	Escherichia coli	KY435936	47337	rectal swab
blaNDM-5	pNDM5_025943	Escherichia coli WCHEC025943	Escherichia coli	CP027204	44088	sewage
blaNDM-5	pECNDM101	unknown	Escherichia coli	KX507346	46165	swine feces
blaNDM-5	p28078-NDM	Escherichia coli 6028078	Escherichia coli	MF156713	131441	unknown
blaNDM-5	pNDM-EC16-50	Escherichia coli 16-50	Escherichia coli	MG515250	95724	unknown
blaNDM-5	pSCKLB138-2	Klebsiella pneumoniae strain SCKLB138	Klebsiella pneumoniae	MH161191	46161	unknown
blaNDM-5	pSCKLB684-ndm	Klebsiella pneumoniae SCKLB684	Klebsiella pneumoniae	MH781720	46161	unknown
blaNDM-5	unknown	Escherichia coli 1225	Escherichia coli	MH917716	8171	unknown
blaNDM-4	p1_000200	Escherichia coli strain WCHEC96200	Escherichia coli	CP022228	92388	Homo sapiens
blaNDM-4	pNDM4_000837	Escherichia coli strain WCHEC000837	Escherichia coli	CP032878	45484	Homo sapiens
blaNDM-4	pNDM4_000533	Escherichia coli strain WCHEC4533	Escherichia coli	CP028588	42856	Homo sapiens
blaNDM-4	pNDM4_WCHEC96200	Escherichia coli strain WCHEC96200	Escherichia coli	CP022226	45476	Homo sapiens
blaNDM-4	pEC55-NDM4	Escherichia coli strain Ecoli14-55	Escherichia coli	KX470734	54035	Homo sapiens
blaNDM-6	pNDM6_040074	Klebsiella pneumoniae subsp. pneumoniae strain SCKP040074	Klebsiella pneumoniae	CP029386	52989	Homo sapiens
blaNDM-7	pJN05NDM7	Escherichia coli strain JN05	Escherichia coli	MH523639	46161	Homo sapiens
blaNDM-9	p92944-NDM	Escherichia coli strain 92944	Escherichia coli	MG838206	118644	Homo sapiens
blaNDM-9	pHNTH02-1	Escherichia coli strain THSJ02	Escherichia coli	MG196294	118337	retail meat
blaNDM-13	pZHDC33	Escherichia coli strain ZHDC33	Escherichia coli	KX094555	54035	Homo sapiens
blaNDM-14	pNDM-JN01	Acinetobacter lwoffii strain JN49-1	Acinetobacter lwoffii	KM210086	41084	Homo sapiens
blaNDM-14	pNDM-JN02	Acinetobacter sp. JN247	Acinetobacter sp.	KM210088	41084	Homo sapiens
blaNDM-16	pEC1188-NDM16	Escherichia coli strain EC1188	Escherichia coli	MH213345	80215	Homo sapiens
blaNDM-17	pAD-19R	Escherichia coli strain AD-19R	Escherichia coli	KX833071	46161	chicken anal swab
blaNDM-19	pSCM96-2	Klebsiella pneumoniae strain SCM96	Klebsiella pneumoniae	CP028718	46161	Homo sapiens
blaNDM-20	pNDM-20	Escherichia coli strain CCD1	Escherichia coli	MF458176	46161	swine
blaNDM-21	pNDM21_020023	Escherichia coli strain SCEC020023	Escherichia coli	CP025948	46161	Homo sapiens
